# Supplementary material for: Sex-dependent effects of chronic intermittent hypoxia: implication for obstructive sleep apnea
Source: Biol Sex Differ. 2024 Apr 25;15:38. doi: 10.1186/s13293-024-00613-3 (PMC11044342; doi:10.1186/s13293-024-00613-3)
Supplement: Supplementary file 1 — Additional file 1: Table S1. Circulating steroid hormones. Plasma steroid hormones were analyzed by high throughput multiplex. All values presented as mean ± SD. Analyzed by 3-way ANOVA with Fisher’s LSD multiple comparisons tests, n = 5–10/group. CIH: Chronic intermittent hypoxia; MT: MitoTEMPOL. Table S2. Morris water maze results. Latency and pathlength (cm) for rats to find the target location during the probe trial. Learning index was generated as the sum total of the average latency to the target of all trials in blocked means for each training day. All values presented as mean ± SD. Analyzed by 3-way ANOVA with Fisher’s LSD multiple comparisons tests, n = 5–8/group. CIH: Chronic intermittent hypoxia; MT: MitoTEMPOL. Table S3. Fine motor behavior in modified open field. Rearing behavior and footfalls in an open field arena (40.64 × 40.64 × 38.1 cm) modified with a 2 cm elevated wire mesh platform. Rears were categorized as assisted if the rat used forelimbs to brace against side of open field arena. All values presented as mean ± SD. Data for unassisted rears was square root transformed for analysis. Analyzed by 3-way ANOVA with Fisher’s LSD multiple comparisons tests, n = 6–13/group. CIH: Chronic intermittent hypoxia; MT: MitoTEMPOL. [file 13293_2024_613_MOESM1_ESM.xlsx]

## Sheet: Hormones (Supp. Table 1)
			Female		Male
			Normoxia	CIH	Normoxia	CIH
	Estradiol (pg/mL)	Vehicle	58.83 ± 12.11	66.00 ± 9.67	62.00 ± 30.25	67.50 ± 38.24
		MT	60.20 ± 10.06	74.80 ± 22.32	70.00 ± 30.04	67.00 ± 42.60
	Corticosterone (pg/mL)	Vehicle	41.32 ± 8.58	45.38 ± 5.50	45.34 ± 7.02	44.27 ± 7.38
		MT	36.62 ± 17.35	44.50 ± 5.78	40.53 ± 12.08	35.54 ± 13.23

## Sheet: MWM Tables (Supp. Table 2)
			Female		Male
			Normoxia	CIH	Normoxia	CIH
	Latency to Target (sec)	Vehicle	15.07 ± 11.37	10.63 ± 6.97	9.67 ± 8.70	8.51 ± 4.77
		MT	10.37 ± 10.09	12.40 ± 11.25	6.31 ± 6.79	6.47 ± 4.67
	Pathlength to Target (cm)	Vehicle	561.50 ± 136.63	644.33 ± 133.69	682.71 ± 149.04	651.58 ± 131.39
		MT	646.77 ± 169.81	716.73 ± 99.12	630.01 ± 128.56	608.37 ± 111.85
	Learning Index (sec)	Vehicle	19.78 ± 6.69	19.46 ± 11.80	20.19 ± 8.94	20.68 ± 9.30
		MT	16.75 ± 9.02	16.60 ± 3.56	19.41 ± 10.50	17.27 ± 7.69

## Sheet: MOF Tables (Supp. Table 3)
			Female		Male
			Normoxia	CIH	Normoxia	CIH
	Assisted Rears	Vehicle	32.00 ± 9.36	28.60 ± 10.26	23.38 ± 9.54	29.57 ± 14.66
		MT	30.33 ± 10.78	30.30 ± 9.51	29.44 ± 9.89	24.29 ± 7.02
	Unassisted Rears	Vehicle	3.10 ± 2.60	4.10 ± 5.00	4.38 ± 5.58	6.29 ± 4.50
		MT	2.50 ± 0.55	3.10 ± 2.38	3.67 ± 3.16	5.57 ± 6.35
	Total Rears	Vehicle	35.10 ± 10.42	32.70 ± 13.52	27.77 ± 11.63	35.86 ± 18.69
		MT	32.83 ± 11.27	33.20 ± 11.34	33.11 ± 11.83	29.86 ± 12.40
	Footfalls	Vehicle	89.30 ± 26.34	80.00 ± 30.02	81.54 ± 29.08	110.00 ± 38.21
		MT	85.20 ± 14.69	94.80 ± 28.79	98.22 ± 24.99	98.13 ± 23.47
